# Supplementary material for: A Machine Learning Framework to Predict the Tensile Stress of Natural Rubber: Based on Molecular Dynamics Simulation Data
Source: Polymers (Basel). 2022 May 6;14(9):1897. doi: 10.3390/polym14091897 (PMC9103449; doi:10.3390/polym14091897)
Supplement: Supplementary file 1 [file polymers-14-01897-s001.zip]

Archive with 1 entries (1 files):
- polymers-1695876-supplementary.pdf
